# Supplementary material for: Antibiotic Prophylaxis or Granulocyte-Colony Stimulating Factor Support in Multiple Myeloma Patients Undergoing Autologous Stem Cell Transplantation
Source: Cancers (Basel). 2021 Jul 9;13(14):3439. doi: 10.3390/cancers13143439 (PMC8303829; doi:10.3390/cancers13143439)
Supplement: Supplementary file 1 [file cancers-13-03439-s001.zip]

Archive with 1 entries (1 files):
- cancers-1232636-supplementary.pdf
